# Supplementary material for: Modeling of Cancer Stem Cell State Transitions Predicts Therapeutic Response
Source: PLoS One. 2015 Sep 23;10(9):e0135797. doi: 10.1371/journal.pone.0135797 (PMC4580445; doi:10.1371/journal.pone.0135797)
Supplement: S3 Appendix — (XLSX) [file pone.0135797.s005.xlsx]

## Sheet: analysis.csv
Scaling	Peak	Start	End	Ratio	A	A_Error	A_Lower	A_Upper	c	c_Error	c_Lower	c_Upper	R_Squared	Res_Std_Error
Linear	7	1	2	2	0.00563063	3.28692e-05	0.00556621	0.00569506	0.0011454	7.51358e-06	0.00113067	0.00116013	0.954821	6094.72
Linear	7	1	2	3	0.00714832	2.3813e-05	0.00710164	0.00719499	0.00113289	4.21229e-06	0.00112464	0.00114115	0.983989	14977.8
Linear	7	1	2	4	0.00872123	4.73963e-05	0.00862833	0.00881412	0.00132667	7.82002e-06	0.00131134	0.001342	0.955569	33722.1
Linear	7	1	2	5	0.00969363	3.56791e-05	0.0096237	0.00976356	0.00141839	5.60422e-06	0.00140741	0.00142937	0.979214	30272.5
Linear	7	1	2	6	0.00878165	2.96759e-05	0.00872348	0.00883981	0.00122038	4.51995e-06	0.00121152	0.00122924	0.982445	39181.7
Linear	7	1	2	7	0.0100993	3.63833e-05	0.010028	0.0101707	0.00138574	5.36563e-06	0.00137523	0.00139626	0.979638	47426.7
Linear	7	1	2	8	0.00947228	2.63027e-05	0.00942073	0.00952384	0.0012376	3.75033e-06	0.00123025	0.00124496	0.987842	51930.4
Linear	7	1	2	9	0.0105804	3.66167e-05	0.0105086	0.0106522	0.00138198	5.13531e-06	0.00137192	0.00139205	0.980863	66739.8
Linear	7	1	2	10	0.0108205	5.04433e-05	0.0107216	0.0109194	0.00141836	7.07661e-06	0.00140449	0.00143223	0.965265	87752.5
Linear	7	1	3	2	0.0084319	3.13563e-05	0.00837045	0.00849336	0.00117338	4.81595e-06	0.00116394	0.00118282	0.978913	42047.3
Linear	7	1	3	3	0.0110937	3.05273e-05	0.0110338	0.0111535	0.00129042	3.83652e-06	0.0012829	0.00129794	0.987446	137856
Linear	7	1	3	4	0.0134863	3.1146e-05	0.0134253	0.0135474	0.00137084	3.37969e-06	0.00136422	0.00137747	0.990631	420793
Linear	7	1	3	5	0.0151968	4.15598e-05	0.0151153	0.0152783	0.00143416	4.15659e-06	0.00142601	0.0014423	0.986446	1.09489e+06
Linear	7	1	3	6	0.0158865	3.47733e-05	0.0158183	0.0159546	0.00143496	3.32495e-06	0.00142844	0.00144148	0.991169	1.42375e+06
Linear	7	1	3	7	0.0168743	4.00674e-05	0.0167957	0.0169528	0.00148289	3.7119e-06	0.00147562	0.00149017	0.989489	2.13059e+06
Linear	7	1	3	8	0.0172024	3.69365e-05	0.01713	0.0172748	0.00147232	3.33305e-06	0.00146579	0.00147885	0.991317	2.62562e+06
Linear	7	1	3	9	0.0178743	3.81403e-05	0.0177996	0.0179491	0.00148702	3.33981e-06	0.00148048	0.00149357	0.99133	3.68435e+06
Linear	7	1	3	10	0.0182118	3.96406e-05	0.0181341	0.0182895	0.00150071	3.43435e-06	0.00149398	0.00150744	0.990945	4.23446e+06
Linear	7	1	4	2	0.0117514	4.75225e-05	0.0116583	0.0118445	0.00123026	5.39775e-06	0.00121968	0.00124084	0.971979	528731
Linear	7	1	4	3	0.0179085	6.32859e-05	0.0177845	0.0180326	0.00139566	5.21859e-06	0.00138543	0.00140589	0.975652	1.36996e+07
Linear	7	1	4	4	0.0218028	7.11849e-05	0.0216632	0.0219423	0.00147344	5.0447e-06	0.00146355	0.00148333	0.977992	9.4624e+07
Linear	7	1	4	5	0.024014	7.64195e-05	0.0238642	0.0241638	0.00151284	5.02855e-06	0.00150298	0.00152269	0.978517	2.76506e+08
Linear	7	1	4	6	0.0257497	7.86399e-05	0.0255956	0.0259039	0.00153847	4.89516e-06	0.00152888	0.00154807	0.979812	6.39044e+08
Linear	7	1	4	7	0.0274453	8.12865e-05	0.027286	0.0276046	0.00156334	4.81315e-06	0.00155391	0.00157278	0.980672	1.42403e+09
Linear	7	1	4	8	0.0287221	8.31261e-05	0.0285591	0.028885	0.00158113	4.74944e-06	0.00157182	0.00159044	0.981311	2.5856e+09
Linear	7	1	4	9	0.0291872	8.40177e-05	0.0290226	0.0293519	0.00158733	4.73989e-06	0.00157804	0.00159662	0.981429	3.22198e+09
Linear	7	1	4	10	0.0302367	8.51424e-05	0.0300698	0.0304036	0.00160079	4.67062e-06	0.00159163	0.00160994	0.982054	5.24013e+09
Linear	7	1	5	2	0.0174743	9.83758e-05	0.0172814	0.0176671	0.00128172	7.70443e-06	0.00126662	0.00129682	0.937248	4.73449e+07
Linear	7	1	5	3	0.0272893	0.000131027	0.0270325	0.0275461	0.00143727	7.21509e-06	0.00142313	0.00145141	0.947518	9.52208e+09
Linear	7	1	5	4	0.0332109	0.000148597	0.0329196	0.0335021	0.00150699	6.99886e-06	0.00149327	0.00152071	0.951682	1.96037e+11
Linear	7	1	5	5	0.037146	0.000159703	0.036833	0.037459	0.00154715	6.87888e-06	0.00153367	0.00156063	0.953916	1.38581e+12
Linear	7	1	5	6	0.0407211	0.00016922	0.0403894	0.0410528	0.00158046	6.77291e-06	0.00156719	0.00159374	0.955804	7.90663e+12
Linear	7	1	5	7	0.0428161	0.00017475	0.0424736	0.0431586	0.00159855	6.7183e-06	0.00158539	0.00161172	0.956759	2.17387e+13
Linear	7	1	5	8	0.0447548	0.000179719	0.0444026	0.0451071	0.00161465	6.66825e-06	0.00160158	0.00162772	0.957619	5.49038e+13
Linear	7	1	5	9	0.0458431	0.000182544	0.0454853	0.0462009	0.00162329	6.64327e-06	0.00161026	0.00163631	0.958045	9.23004e+13
Linear	7	1	5	10	0.0474366	0.000186485	0.0470711	0.0478021	0.00163582	6.60322e-06	0.00162288	0.00164876	0.958718	195755973774825
Linear	8	1	2	2	0.00520129	4.33047e-05	0.00511642	0.00528617	0.00103616	9.90512e-06	0.00101674	0.00105557	0.909786	9344.45
Linear	8	1	2	3	0.0055433	2.05191e-05	0.00550309	0.00558352	0.000844362	3.75686e-06	0.000836998	0.000851725	0.981955	17544.5
Linear	8	1	2	4	0.00728577	3.36428e-05	0.00721983	0.00735171	0.00110374	5.70965e-06	0.00109255	0.00111493	0.968932	27747.1
Linear	8	1	2	5	0.00774117	3.93672e-05	0.00766401	0.00781833	0.00114031	6.4475e-06	0.00112768	0.00115295	0.961625	37669.1
Linear	8	1	2	6	0.00839327	3.60553e-05	0.0083226	0.00846394	0.00120157	5.67788e-06	0.00119044	0.0012127	0.972023	39829.9
Linear	8	1	2	7	0.00816974	2.94675e-05	0.00811198	0.0082275	0.00109495	4.41232e-06	0.00108631	0.0011036	0.980218	52326.6
Linear	8	1	2	8	0.00818866	3.27773e-05	0.00812442	0.00825291	0.00109796	4.90732e-06	0.00108834	0.00110758	0.975624	57969.4
Linear	8	1	2	9	0.00901194	3.26953e-05	0.00894785	0.00907602	0.00122249	4.85578e-06	0.00121297	0.00123201	0.979578	50492.1
Linear	8	1	2	10	0.00822385	3.14696e-05	0.00816216	0.00828553	0.0010488	4.51722e-06	0.00103994	0.00105765	0.97761	79679.5
Linear	8	1	3	2	0.00694564	2.22714e-05	0.00690199	0.00698929	0.00107294	3.88034e-06	0.00106533	0.00108054	0.985237	16648.8
Linear	8	1	3	3	0.010085	2.82991e-05	0.0100295	0.0101404	0.00120838	3.705e-06	0.00120112	0.00121565	0.987227	105960
Linear	8	1	3	4	0.0117353	3.53037e-05	0.0116661	0.0118045	0.00125593	4.08872e-06	0.00124792	0.00126394	0.984571	320889
Linear	8	1	3	5	0.0125849	3.46228e-05	0.0125171	0.0126528	0.00126843	3.76416e-06	0.00126106	0.00127581	0.986776	531668
Linear	8	1	3	6	0.0134606	3.44838e-05	0.013393	0.0135282	0.00130186	3.57997e-06	0.00129484	0.00130888	0.988308	766337
Linear	8	1	3	7	0.0139143	3.82169e-05	0.0138394	0.0139892	0.00128628	3.79387e-06	0.00127885	0.00129372	0.986345	1.33063e+06
Linear	8	1	3	8	0.0143477	3.59621e-05	0.0142772	0.0144182	0.00129597	3.48239e-06	0.00128914	0.00130279	0.988514	1.5769e+06
Linear	8	1	3	9	0.014505	3.72172e-05	0.0144321	0.014578	0.0012925	3.5553e-06	0.00128553	0.00129947	0.987904	1.88088e+06
Linear	8	1	3	10	0.0151188	3.80928e-05	0.0150441	0.0151934	0.00131546	3.54249e-06	0.00130851	0.0013224	0.988202	2.45065e+06
Linear	8	1	4	2	0.0100331	3.18752e-05	0.00997058	0.0100955	0.0011324	3.96918e-06	0.00112462	0.00114018	0.98349	196276
Linear	8	1	4	3	0.0145537	4.06622e-05	0.014474	0.0146334	0.00124014	3.73214e-06	0.00123282	0.00124745	0.985498	3.3778e+06
Linear	8	1	4	4	0.0172417	4.20352e-05	0.0171593	0.0173241	0.00129133	3.35993e-06	0.00128475	0.00129792	0.988315	1.54849e+07
Linear	8	1	4	4.5	0.0185727	4.31132e-05	0.0184882	0.0186572	0.0013167	3.24915e-06	0.00131034	0.00132307	0.989151	3.19234e+07
Linear	8	1	4	4.75	0.0188422	4.439e-05	0.0187552	0.0189292	0.00132567	3.31652e-06	0.00131917	0.00133217	0.988784	3.62588e+07
Linear	8	1	4	4.9	0.0191135	4.41789e-05	0.0190269	0.0192001	0.00132779	3.25741e-06	0.0013214	0.00133417	0.989147	4.27831e+07
Linear	8	1	4	4.99	0.0193636	4.47442e-05	0.0192759	0.0194513	0.00133487	3.2711e-06	0.00132846	0.00134128	0.989115	4.79773e+07
Linear	8	1	4	5	0.0192726	4.47085e-05	0.019185	0.0193603	0.00133227	3.27851e-06	0.00132584	0.00133869	0.989043	4.62154e+07
Linear	8	1	4	5.01	0.0193105	4.43369e-05	0.0192236	0.0193974	0.00133162	3.2433e-06	0.00132526	0.00133797	0.989257	4.74007e+07
Linear	8	1	4	5.1	0.0195743	4.53252e-05	0.0194855	0.0196632	0.0013389	3.28596e-06	0.00133246	0.00134534	0.989033	5.40169e+07
Linear	8	1	4	5.25	0.0198694	4.5097e-05	0.019781	0.0199578	0.00134317	3.22895e-06	0.00133684	0.0013495	0.989411	6.31825e+07
Linear	8	1	4	5.5	0.0202948	4.54668e-05	0.0202057	0.0203839	0.00135051	3.20132e-06	0.00134424	0.00135678	0.989614	7.92664e+07
Linear	8	1	4	6	0.0209264	4.63483e-05	0.0208356	0.0210173	0.00136264	3.18833e-06	0.00135639	0.00136888	0.989755	1.09839e+08
Linear	8	1	4	7	0.021974	4.74787e-05	0.0218809	0.022067	0.00137988	3.1426e-06	0.00137372	0.00138603	0.990101	1.91221e+08
Linear	8	1	4	8	0.0228923	4.85585e-05	0.0227971	0.0229875	0.00139541	3.11394e-06	0.00138931	0.00140151	0.990341	3.06692e+08
Linear	8	1	4	9	0.02389	4.94274e-05	0.0237931	0.0239869	0.00141109	3.06564e-06	0.00140508	0.0014171	0.990691	5.10766e+08
Linear	8	1	4	10	0.0241313	4.99579e-05	0.0240334	0.0242292	0.00141515	3.07497e-06	0.00140912	0.00142117	0.990652	5.78819e+08
Linear	8	1	5	2	0.0135027	6.04029e-05	0.0133843	0.013621	0.00111845	5.478e-06	0.00110772	0.00112919	0.963288	7.07744e+06
Linear	8	1	5	3	0.0210767	7.87452e-05	0.0209223	0.021231	0.00126751	5.03801e-06	0.00125764	0.00127739	0.970171	6.39583e+08
Linear	8	1	5	4	0.0258185	8.86098e-05	0.0256448	0.0259922	0.00133654	4.8306e-06	0.00132707	0.00134601	0.973112	9.11865e+09
Linear	8	1	5	5	0.028942	9.44736e-05	0.0287568	0.0291271	0.00137546	4.70438e-06	0.00136624	0.00138468	0.974778	5.00451e+10
Linear	8	1	5	6	0.0310967	9.83682e-05	0.0309039	0.0312895	0.00140007	4.62669e-06	0.001391	0.00140913	0.975776	1.58904e+11
Linear	8	1	5	7	0.0328979	0.000101499	0.032699	0.0330968	0.00141953	4.56512e-06	0.00141058	0.00142848	0.976552	4.12063e+11
Linear	8	1	5	8	0.0343633	0.000103942	0.0341595	0.034567	0.00143461	4.51568e-06	0.00142576	0.00144346	0.977158	8.88462e+11
Linear	8	1	5	9	0.0353595	0.000105609	0.0351525	0.0355665	0.00144443	4.4846e-06	0.00143564	0.00145322	0.977535	1.49567e+12
Linear	8	1	5	10	0.0362418	0.000107055	0.036032	0.0364516	0.00145296	4.45753e-06	0.00144422	0.00146169	0.97786	2.36536e+12
Linear	8	2	5	2	0.0124423	5.97427e-05	0.0123252	0.0125594	0.00108994	5.76827e-06	0.00107863	0.00110124	0.958915	3.8348e+06
Linear	8	2	5	3	0.0193241	7.56209e-05	0.0191759	0.0194723	0.00123628	5.17286e-06	0.00122614	0.00124642	0.968198	2.41032e+08
Linear	8	2	5	4	0.0234844	8.4726e-05	0.0233183	0.0236505	0.00130266	4.97239e-06	0.00129291	0.00131241	0.971173	2.57481e+09
Linear	8	2	5	5	0.0264393	9.05206e-05	0.0262619	0.0266167	0.00134318	4.83801e-06	0.00133369	0.00135266	0.973029	1.31985e+10
Linear	8	2	5	6	0.0287572	9.47902e-05	0.0285714	0.028943	0.00137207	4.74039e-06	0.00136278	0.00138136	0.974326	4.64342e+10
Linear	8	2	5	7	0.030032	9.72032e-05	0.0298415	0.0302225	0.00138691	4.69649e-06	0.00137771	0.00139612	0.974906	9.2325e+10
Linear	8	2	5	8	0.0314405	9.96428e-05	0.0312452	0.0316358	0.00140276	4.64254e-06	0.00139366	0.00141186	0.975595	1.95357e+11
Linear	8	2	5	9	0.0326826	0.000101738	0.0324832	0.032882	0.00141624	4.59676e-06	0.00140723	0.00142525	0.976171	3.76135e+11
Linear	8	2	5	10	0.0333352	0.000102892	0.0331335	0.0335368	0.00142301	4.5762e-06	0.00141404	0.00143197	0.976429	5.31146e+11
Linear	8	3	6	2	0.0161178	9.86327e-05	0.0159245	0.0163111	0.00107459	7.20575e-06	0.00106047	0.00108871	0.926269	1.75194e+08
Linear	8	3	6	3	0.025418	0.000132658	0.025158	0.025678	0.00121783	6.75953e-06	0.00120459	0.00123108	0.936801	6.10499e+10
Linear	8	3	6	4	0.0315329	0.000152671	0.0312337	0.0318321	0.00128687	6.55361e-06	0.00127403	0.00129972	0.941439	2.27392e+12
Linear	8	3	6	5	0.0356445	0.00016536	0.0353204	0.0359686	0.00132629	6.43614e-06	0.00131368	0.00133891	0.943983	2.41307e+13
Linear	8	3	6	6	0.0378837	0.000172164	0.0375463	0.0382212	0.00134575	6.38099e-06	0.00133325	0.00135826	0.945148	8.59681e+13
Linear	8	3	6	7	0.0409256	0.000180929	0.040571	0.0412802	0.00137099	6.30403e-06	0.00135864	0.00138335	0.946765	467306840293055
Linear	8	3	6	8	0.0427914	0.000186246	0.0424264	0.0431565	0.00138546	6.26097e-06	0.00137319	0.00139773	0.94765	1309809402602850
Linear	8	3	6	9	0.0437994	0.000189145	0.0434287	0.0441701	0.00139293	6.2401e-06	0.0013807	0.00140517	0.948073	2283787989520020
Linear	8	3	6	10	0.0448971	0.000192225	0.0445203	0.0452738	0.00140096	6.21653e-06	0.00138877	0.00141314	0.948549	4165633485756510
Linear	9	1	2	2	0.00367459	1.81139e-05	0.00363908	0.00371009	0.000697851	4.48344e-06	0.000689063	0.000706638	0.972923	5147.63
Linear	9	1	2	3	0.00464383	3.35917e-05	0.00457799	0.00470967	0.000768655	6.92924e-06	0.000755074	0.000782236	0.935994	18315.9
Linear	9	1	2	4	0.0057159	3.27201e-05	0.00565177	0.00578003	0.000851271	5.83635e-06	0.000839832	0.00086271	0.956349	31798.7
Linear	9	1	2	5	0.00766848	3.55455e-05	0.00759881	0.00773815	0.00118788	6.08534e-06	0.00117596	0.00119981	0.968422	24697
Linear	9	1	2	6	0.00768326	3.8053e-05	0.00760867	0.00775784	0.00111055	6.14364e-06	0.00109851	0.0011226	0.963586	41429.1
Linear	9	1	2	7	0.00725638	3.83534e-05	0.00718121	0.00733155	0.00099914	6.02875e-06	0.000987323	0.00101096	0.959129	58947.5
Linear	9	1	2	8	0.00770421	3.98741e-05	0.00762606	0.00778236	0.00104655	6.11374e-06	0.00103457	0.00105854	0.960005	65948.9
Linear	9	1	2	9	0.00852875	4.17853e-05	0.00844685	0.00861065	0.00117067	6.32999e-06	0.00115827	0.00118308	0.96323	61315.1
Linear	9	1	2	10	0.0080001	3.78954e-05	0.00792583	0.00807438	0.00109008	5.77756e-06	0.00107875	0.0011014	0.966131	60468.5
Linear	9	1	3	2	0.00584993	1.63564e-05	0.00581787	0.00588199	0.000890629	2.9444e-06	0.000884858	0.0008964	0.98945	14000.9
Linear	9	1	3	3	0.00858468	2.85675e-05	0.00852868	0.00864067	0.00104223	3.90213e-06	0.00103458	0.00104988	0.982792	103171
Linear	9	1	3	4	0.00971008	3.3458e-05	0.0096445	0.00977566	0.0010715	4.11518e-06	0.00106343	0.00107957	0.980714	251959
Linear	9	1	3	5	0.0103759	3.74438e-05	0.0103025	0.0104493	0.00108648	4.3499e-06	0.00107796	0.00109501	0.978333	437079
Linear	9	1	3	6	0.0112441	3.82024e-05	0.0111692	0.0113189	0.00111098	4.1613e-06	0.00110282	0.00111913	0.980241	745637
Linear	9	1	3	7	0.0121552	4.25891e-05	0.0120717	0.0122387	0.00116817	4.46729e-06	0.00115942	0.00117693	0.978489	1.06121e+06
Linear	9	1	3	8	0.0123564	4.28605e-05	0.0122724	0.0124405	0.00116549	4.41158e-06	0.00115684	0.00117414	0.978777	1.28052e+06
Linear	9	1	3	9	0.0125909	4.46148e-05	0.0125035	0.0126784	0.0011629	4.49542e-06	0.00115408	0.00117171	0.977685	1.64109e+06
Linear	9	1	3	10	0.0128787	4.45727e-05	0.0127913	0.012966	0.00116858	4.40621e-06	0.00115995	0.00117722	0.978541	1.95624e+06
Linear	9	1	4	2	0.00847738	2.59799e-05	0.00842646	0.0085283	0.0010083	3.50037e-06	0.00100144	0.00101516	0.98546	110095
Linear	9	1	4	3	0.0121816	2.79689e-05	0.0121268	0.0122364	0.00109191	2.76434e-06	0.00108649	0.00109733	0.990683	1.41416e+06
Linear	9	1	4	4	0.0145486	3.34979e-05	0.0144829	0.0146142	0.00115218	2.88533e-06	0.00114653	0.00115784	0.990025	6.5235e+06
Linear	9	1	4	5	0.0161752	3.62135e-05	0.0161042	0.0162462	0.00119196	2.88016e-06	0.00118632	0.00119761	0.990223	1.68446e+07
Linear	9	1	4	6	0.0174329	3.85358e-05	0.0173573	0.0175084	0.00121398	2.88356e-06	0.00120833	0.00121964	0.990218	3.73643e+07
Linear	9	1	4	7	0.018513	4.08239e-05	0.018433	0.018593	0.00123881	2.9235e-06	0.00123308	0.00124454	0.990074	6.81318e+07
Linear	9	1	4	8	0.0191256	4.20488e-05	0.0190432	0.019208	0.00125067	2.93694e-06	0.00124491	0.00125642	0.990027	9.71068e+07
Linear	9	1	4	9	0.0198812	4.32435e-05	0.0197964	0.019966	0.00126483	2.93185e-06	0.00125908	0.00127057	0.990115	1.48748e+08
Linear	9	1	4	10	0.0199402	4.33267e-05	0.0198553	0.0200251	0.00126473	2.92838e-06	0.00125899	0.00127047	0.990124	1.55917e+08
Linear	9	1	5	2	0.0112401	3.58135e-05	0.0111699	0.0113103	0.000990466	3.55099e-06	0.000983506	0.000997426	0.982556	2.16172e+06
Linear	9	1	5	3	0.017137	4.63877e-05	0.017046	0.0172279	0.00112973	3.3193e-06	0.00112323	0.00113624	0.985278	9.69393e+07
Linear	9	1	5	4	0.0206185	5.115e-05	0.0205183	0.0207188	0.0011894	3.16416e-06	0.0011832	0.00119561	0.986798	8.19604e+08
Linear	9	1	5	5	0.0232494	5.43197e-05	0.0231429	0.0233559	0.00122869	3.05688e-06	0.0012227	0.00123468	0.987793	3.90746e+09
Linear	9	1	5	6	0.0253333	5.66915e-05	0.0252222	0.0254444	0.00125709	2.98166e-06	0.00125124	0.00126293	0.98847	1.3123e+10
Linear	9	1	5	7	0.0266875	5.82244e-05	0.0265734	0.0268016	0.00127435	2.93893e-06	0.00126859	0.00128011	0.988848	2.85898e+10
Linear	9	1	5	8	0.0279621	5.96073e-05	0.0278452	0.0280789	0.00128992	2.89993e-06	0.00128423	0.0012956	0.989186	5.90284e+10
Linear	9	1	5	9	0.0288648	6.0611e-05	0.028746	0.0289836	0.00130054	2.87565e-06	0.0012949	0.00130618	0.989397	9.83567e+10
Linear	9	1	5	10	0.0295647	6.13625e-05	0.0294444	0.0296849	0.00130852	2.85661e-06	0.00130292	0.00131412	0.989558	1.45886e+11
